# Supplementary material for: Genome sequencing of 39 Akkermansia muciniphila isolates reveals its population structure, genomic and functional diverisity, and global distribution in mammalian gut microbiotas
Source: BMC Genomics. 2017 Oct 18;18:800. doi: 10.1186/s12864-017-4195-3 (PMC5648452; doi:10.1186/s12864-017-4195-3)
Supplement: Supplementary file 2 — Pangenome “openness” of A. muciniphila. Figure S2. Principal components analysis shows the clustering of A. muciniphila isolates. Figure S3. Functional composition of the A. muciniphila pangenome. Figure S4. Principal components analysis on CAZymes profiles of A. muciniphila isolates. Figure S5. Relative abundance of A. muciniphila phylogroups in 368 Chinese gut microbiome samples. Figure S6. Gene flow and recombination events in A. muciniphila phylogroups. Figure S7. Loss and gain of orthologous groups during A. muciniphila evolution. (DOCX 682 kb) [file 12864_2017_4195_MOESM2_ESM.xlsx]

## Sheet: Table S1
Table S1| Isolation, sequencing, assembly and gene prediction information of 39 A. muciniphila isolates and strain ATCC BAA-835.
Isolation info.			Sequencing info.			Assembly info.									Gene prediction, 16S rRNA info, etc.
Strain ID	Isolating time	Host	No. of reads	Total data (bp)	Average reads length (bp)	No. of scaffolds	Total length (bp)	N50 length (bp)	N90 length (bp)	Max length (bp)	Min length (bp)	G+C content (%)	Status	Sequencing depth (X)	No. of genes	ANI (with BAA-835)	16S length	16S similarity (with BAA-835)	Phylogroup
ATCC BAA-835	2004	Human	7182744	1047934404	145.9	1	2664102	2664102	2664102	2664102	2664102	55.76	finished	393.4	2138	100	1509	100	AmI
BSM09	2013	Mouse	5864016	498169045	85	20	2645870	324554	127106	1086351	164	55.66	draft	188.3	2196	99.05	1509	100	AmI
GP02	2015	Human	6245328	903908193	144.7	20	2679142	405711	107020	548781	287	55.72	draft	337.4	2226	99.1	1509	100	AmI
GP09	2015	Mouse	12304188	1785330245	145.1	19	2677708	377473	133094	719401	669	55.72	draft	666.7	2229	99.09	1509	100	AmI
GP13	2015	Mouse	9027690	1306713055	144.7	16	2679854	548987	105106	609533	347	55.72	draft	487.6	2232	99.1	1509	100	AmI
GP14	2015	Human	6371478	932469246	146.4	17	2708328	534168	118949	843580	255	55.53	draft	344.3	2260	99.12	1509	100	AmI
GP16	2015	Human	10803098	1591345271	147.3	13	2672910	729631	101481	757984	313	55.62	draft	595.4	2198	98.99	1509	100	AmI
GP19	2015	Human	8071622	1177482903	145.9	12	2791348	450538	227774	1127989	195	55.48	draft	421.8	2348	98.98	1,356 (partial)	99.93	AmI
GP20	2015	Human	11399670	1670465396	146.5	15	2820827	354229	231220	775700	286	55.62	draft	592.2	2371	98.94	1509	100	AmI
GP23	2015	Human	6833456	997125782	145.9	11	2859480	824253	177133	1206975	193	55.56	draft	348.7	2416	99	1509	100	AmI
GP26	2015	Mouse	7909838	1150165225	145.4	17	2679074	549589	304816	825374	200	55.72	draft	429.3	2219	99.09	1509	100	AmI
GP27	2015	Human	9064454	1328298720	146.5	11	2720256	518281	312311	926407	1656	55.51	draft	488.3	2245	99.07	1509	99.93	AmI
GP28	2015	Human	7754364	1132041035	146	13	2720086	757281	177296	775863	203	55.6	draft	416.2	2281	98.93	1509	100	AmI
GP35	2015	Human	9533076	1392728241	146.1	14	2861208	1495453	130637	1495453	216	55.57	draft	486.8	2422	98.99	1509	100	AmI
GP40	2015	Human	6821262	992615661	145.5	12	2790720	533417	453876	1206203	244	55.48	draft	355.7	2340	98.98	1,223 (partial)	99.92	AmI
GP01	2015	Human	9321002	926462638	99.4	1	2762447	2762447	2762447	2762447	2762447	55.19	finished	335.4	2272	97.7	1509	99.93	AmI
GP03	2015	Human	10189202	1483906371	145.6	20	2824617	297559	123793	955852	191	55.3	draft	525.3	2395	97.44	1509	100	AmI
GP04	2015	Human	7630256	1109052193	145.3	24	2839043	630437	64068	856931	183	55.32	draft	390.6	2397	97.43	1509	100	AmI
GP05	2015	Human	9822324	1430835525	145.7	11	2787215	703402	143287	825297	394	55.48	draft	513.4	2355	97.55	1509	100	AmI
GP06	2015	Human	9372494	1360430687	145.2	19	2770401	256742	141244	484759	997	55.32	draft	491.1	2318	97.55	1509	99.93	AmI
GP21	2015	Human	10598908	1540976899	145.4	18	2843384	505927	135847	960663	261	55.37	draft	542	2414	97.62	1509	99.87	AmI
GP29	2015	Human	8069398	1178532424	146	22	2753493	301342	106430	476533	160	55.3	draft	428	2320	97.66	1509	99.93	AmI
GP36	2015	Human	8687874	1269856919	146.2	11	2750232	1446788	131491	1446788	266	55.44	draft	461.7	2304	97.48	1509	99.8	AmI
GP38	2015	Human	6176082	902380265	146.1	18	2846238	649895	94596	998758	332	55.24	draft	317	2410	97.57	1509	99.93	AmI
GP39	2015	Human	5766632	838616941	145.4	23	2883372	453623	73360	1094930	209	55.39	draft	290.8	2412	97.66	1509	99.87	AmI
GP41	2015	Human	6203246	902309533	145.5	14	2770301	1550586	191472	1550586	256	55.37	draft	325.7	2318	97.53	1509	99.93	AmI
GP43	2015	Human	6475912	942655898	145.6	12	2795805	310513	162161	780207	195	55.57	draft	337.2	2343	97.32	1509	100	AmI
BSH01	2011	Human	2668856	232652054	87.2	18	2660466	408879	172976	584044	141	58.12	draft	87.4	2139	88.42	1509	99.14	AmII
BSH05	2011	Human	3781882	288596005	76.3	23	2696413	255858	55369	817845	534	57.77	draft	107	2225	88.3	1509	99.2	AmII
GP07	2015	Human	9053776	1327485591	146.6	15	3096868	580264	269106	1118826	1426	58.07	draft	428.7	2520	88.31	1509	99.2	AmII
GP08	2015	Mouse	6750412	985636426	146	27	3102828	262091	57435	1006086	271	58.05	draft	317.7	2523	88.32	1509	99.2	AmII
GP10	2015	Mouse	13596362	1980681615	145.7	24	3202462	355733	109394	685218	243	57.72	draft	618.5	2664	88.31	1509	99.2	AmII
GP11	2015	Human	1807782	261824519	144.8	42	3174465	185249	68094	613904	232	57.72	draft	82.5	2621	88.32	1509	99.2	AmII
GP12	2015	Human	8625772	1260061880	146.1	20	3113875	361569	127174	837066	254	57.81	draft	404.7	2551	88.29	1509	99.2	AmII
GP15	2015	Human	8181272	1189358862	145.4	21	3167448	294414	57449	371330	1510	57.92	draft	375.5	2586	88.32	1509	99.2	AmII
GP25	2015	Human	7948326	1156267567	145.5	24	3143219	455556	154698	972926	198	57.76	draft	367.9	2579	88.31	1509	99.2	AmII
GP30	2015	Human	8376862	1221358246	145.8	21	3188864	357257	90003	628181	228	57.82	draft	383	2605	88.28	1509	99.07	AmII
GP42	2015	Human	4385982	637029557	145.2	14	3197742	1794655	183394	1794655	1690	57.8	draft	199.2	2604	88.25	1509	99.07	AmII
GP22	2015	Human	9686120	1408524920	145.4	7	2902150	1484227	491109	1484227	310	58.32	draft	485.3	2344	86.81	1509	99.01	AmIII
GP24	2015	Human	9942404	1442667298	145.1	14	3009091	485960	227833	782796	408	58	draft	479.4	2450	86.79	1509	99.01	AmIII
