# Supplementary material for: Genome sequencing of 39 Akkermansia muciniphila isolates reveals its population structure, genomic and functional diverisity, and global distribution in mammalian gut microbiotas
Source: BMC Genomics. 2017 Oct 18;18:800. doi: 10.1186/s12864-017-4195-3 (PMC5648452; doi:10.1186/s12864-017-4195-3)
Supplement: Supplementary file 3 — Genome information of the 106 constructed A. muciniphila MAGs which are assembled from human and other mammalian gut microbiotas. (XLSX 17 kb) [file 12864_2017_4195_MOESM3_ESM.xlsx]

## Sheet: Table S2
Table S2| Genome information of the 106 constructed A. muciniphila MAGs which are assembled from human and other mammalian gut microbiotas.
Sample ID	Sample type	No. of scaffolds	Total length (bp)	N50 length (bp)	N90 length (bp)	Max length (bp)	Min length (bp)	G+C content (%)	Coverage (X)	Phylogroup
158256496-s1	human.US	521	2867724	10096	2480	38646	502	55.31	16.9	AmI
159268001-s1	human.US	215	2700403	26707	7537	99201	511	55.59	26.4	AmI
159551223-s1	human.US	316	2781464	17560	4484	59167	513	55.51	22.1	AmI
159733294-s1	human.US	1217	3029760	3497	1173	30554	502	57.49	21	AmII
160704339-s1	human.US	123	2724936	54212	16085	206679	518	55.28	41	AmI
763840445-s2	human.US	116	2988184	61503	21907	166704	503	58.17	58.9	AmII
763901136-s1	human.US	160	2862133	40638	11674	158894	508	55.21	27.4	AmI
764062976-s1	human.US	188	2827939	32340	10396	130702	515	55.13	44.7	AmI
764143897-s1	human.US	116	2796342	59377	17465	139913	522	57.07	32.5	unplaced
764184357-s1	human.US	978	3006639	4574	1392	26073	502	57.52	18.3	AmII
764487809-s1	human.US	219	2792059	26511	7463	83415	501	55.24	19.1	AmI
764669880-s2	human.US	641	2784487	7247	1925	36184	504	55.08	23.8	AmI
765620695-s1	human.US	592	2735662	7175	2306	30352	500	55.19	26.9	AmI
765640925-s1	human.US	317	2707923	15104	4456	46714	509	55.19	23.2	AmI
DLF009	human.CN	143	2773907	41879	13261	128759	542	55.48	25.2	AmI
DLM017	human.CN	190	2785007	31026	8458	89792	514	55.23	19.7	AmI
DLM028	human.CN	160	2694682	32822	10277	122618	509	55.51	23.3	AmI
ED15A	human.CN	108	3118319	73690	19628	195826	509	58	49.8	AmII
MH126	human.EU	371	2818505	14148	3949	49360	506	55.08	20.2	AmI
MH159	human.EU	414	2707270	11866	3165	65545	501	55.12	20.7	AmI
MH182	human.EU	389	2951731	12517	3655	43036	510	58.01	24.3	AmII
MH192	human.EU	199	2654543	31870	8465	88250	501	55.41	18.3	AmI
MH197	human.EU	181	2871197	46569	13001	113912	500	55.18	36	AmI
MH217	human.EU	210	2751592	28667	8085	77700	504	55.62	17.9	AmI
MH239	human.EU	93	2709237	56948	21415	183477	515	55.62	31.3	AmI
MH245	human.EU	226	2799300	29372	6721	83895	509	55.29	19.1	AmI
MH262	human.EU	124	3021946	46320	18212	260951	521	57.98	66.5	AmII
MH266	human.EU	129	2688016	36865	14375	106673	502	55.47	22.8	AmI
MH268	human.EU	140	2666254	38251	10979	120738	502	55.39	19.8	unplaced
MH270	human.EU	179	2749016	36720	9828	117274	509	55.09	19.7	AmI
MH272	human.EU	282	2756431	20964	4578	83285	500	55.47	18.2	AmI
MH280	human.EU	210	2846187	29406	9316	96614	516	55.28	17.4	AmI
MH301	human.EU	280	2832750	18751	5630	65704	500	55.16	28.3	AmI
MH302	human.EU	249	2814322	22079	6154	88488	512	55.34	18.1	AmI
MH303	human.EU	264	2766531	23412	5373	68967	501	55.45	18.7	AmI
MH309	human.EU	124	2602603	50503	12917	206752	505	55.77	55.8	AmI
MH323	human.EU	134	2666575	45816	11613	115194	520	55.69	20.1	AmI
MH328	human.EU	237	2867531	28429	7226	74743	505	55.32	22.7	AmI
MH329	human.EU	180	2902495	54033	10830	123500	501	55.05	32.2	AmI
MH336	human.EU	149	2868449	48126	12926	106790	502	55.26	94.1	AmI
MH339	human.EU	178	2884637	37866	11589	126104	505	55.03	62	AmI
MH348	human.EU	149	2585500	36939	10752	136672	506	55.59	27.2	AmI
MH349	human.EU	199	2618237	23840	8396	89679	522	55.68	20.9	AmI
MH351	human.EU	319	2970927	16786	4953	47564	506	58.16	23.6	AmII
MH357	human.EU	285	2882201	21221	5450	58892	511	55.1	16.7	AmI
MH359	human.EU	165	2791802	41095	12123	166689	500	55.08	26.3	AmI
MH360	human.EU	145	2686386	42162	13896	132073	506	55.49	32.2	AmI
MH362	human.EU	252	2643577	22376	5421	82792	504	55.53	16.8	AmI
MH366	human.EU	149	2744097	46828	12056	195176	500	55.2	64.9	AmI
MH373	human.EU	261	3138459	24072	6605	70165	500	57.7	27.2	AmII
MH379	human.EU	258	2748598	22786	5394	83830	516	55.43	17.5	AmI
MH394	human.EU	216	2807150	31901	8821	107399	506	55.47	47.4	AmI
MH395	human.EU	693	3073429	7195	1998	41174	500	57.53	16.2	AmII
MH398	human.EU	259	2913329	26129	6704	76980	500	55.03	21.1	AmI
MH399	human.EU	242	2833488	25824	6099	80201	528	55.16	18	AmI
MH404	human.EU	276	2791894	21129	4959	86831	501	55.2	17.1	AmI
MH413	human.EU	150	2784040	55731	12514	123965	500	55.5	33.5	AmI
MH417	human.EU	174	2777256	35242	9153	190986	508	55.19	22.2	AmI
MH424	human.EU	186	2607312	33163	9162	211428	516	55.93	17.6	unplaced
MH430	human.EU	199	2875016	34255	8844	139439	507	55.21	18.7	AmI
MH431	human.EU	144	2843092	58878	16155	160851	523	55.1	58.7	AmI
MH437	human.EU	222	2977669	28451	7390	99336	550	58.03	31.7	AmII
MH439	human.EU	288	2821688	22890	4449	216391	502	55.13	17.6	AmI
MH440	human.EU	157	2862929	67923	16152	159091	505	55.08	33.6	AmI
MH448	human.EU	154	2819399	59503	16616	210558	504	54.99	37.4	AmI
MH454	human.EU	171	2744942	36264	11166	139821	502	55.28	21.4	AmI
MH457	human.EU	120	2718705	55034	13488	127386	504	55.44	28.8	AmI
MH458	human.EU	173	2957504	46158	13296	236548	524	55.09	29.7	AmI
MS.1B-dyr12-07	mouse	138	2538092	35941	9916	104089	509	56.09	156.1	AmI
MS.7-3	mouse	274	2557904	16383	4929	70613	510	55.77	112.9	AmI
MS.D-Fe9	mouse	85	2577698	97483	18950	351404	512	55.93	197.5	AmI
N037A	human.CN	487	3107532	11953	3170	50604	503	57.79	17.6	AmII
O2.CD3-0-PT	human.EU	124	2748277	77564	17211	157285	504	55.57	56.4	AmI
O2.UC28-2	human.EU	518	3143838	10595	3009	62408	505	57.64	18.2	AmII
O2.UC38-1	human.EU	95	2758511	87019	16815	308253	606	55.26	28.3	AmI
O2.UC47-1	human.EU	129	2817191	66978	18798	207874	501	55.23	33.3	AmI
O2.UC49-2	human.EU	289	2758376	16950	4854	82617	510	55.33	20.8	AmI
O2.UC52-0	human.EU	854	3063059	5481	1617	38938	500	57.55	16.9	AmII
PIG.566B	pig	119	2701060	53161	15378	157734	506	55.67	37.6	AmI
PIG.BHZ-9B	pig	221	2745123	23606	7437	108854	500	55.57	19.2	AmI
PIG.D-e-p	pig	720	3014828	6735	1921	45381	501	58.09	36.9	AmII
PIG.PIG-030	pig	347	2821062	17721	3816	64984	512	55.15	23.5	AmI
SZEY-62A	human.CN	113	2822834	71439	17218	208949	502	55.16	23.7	AmI
T2D-106A	human.CN	140	2846945	73168	12617	280732	508	55.21	39.3	AmI
T2D-109A	human.CN	134	2757939	57987	12536	239155	501	55.33	47	AmI
T2D-110A	human.CN	174	2690152	34443	9293	89856	503	55.15	15.5	AmI
T2D-113A	human.CN	253	2671619	26231	5100	77569	500	55.4	15.7	AmI
T2D-11A	human.CN	160	3227116	55976	16140	224822	505	57.61	73.5	AmII
T2D-203A	human.CN	87	2808174	94469	25322	295138	541	55.34	25.3	AmI
T2D-53A	human.CN	130	2700238	59188	18152	179081	506	55.62	28.2	AmI
T2D-65A	human.CN	125	3220144	79263	17657	202686	501	57.49	76.5	AmII
T2D-6A	human.CN	122	2798660	87745	20042	324729	501	55.26	34.9	AmI
V1.CD7-4	human.EU	124	3084879	58600	18544	167115	515	57.93	256.9	AmII
V1.FI02	human.EU	120	2808301	76386	20724	206738	501	55.1	27.8	AmI
V1.FI04	human.EU	102	2764224	91798	33853	333935	504	55.6	19.1	AmI
V1.FI11	human.EU	62	2704084	173684	41749	444927	514	55.59	57.2	AmI
V1.FI13	human.EU	74	2715028	139358	46203	428310	500	55.57	61.4	AmI
V1.FI17	human.EU	85	2724943	84192	28178	246813	513	55.51	78.4	AmI
V1.FI18	human.EU	180	2818925	50366	9628	271576	503	55.31	83.8	AmI
V1.FI32	human.EU	134	2855399	64104	17803	253937	505	55.15	44.6	AmI
V1.FI33	human.EU	80	2778095	93520	28910	235670	506	55.44	90.4	AmI
V1.FI36	human.EU	123	2848530	69140	18355	317336	506	55.28	47.1	AmI
V1.UC26-4	human.EU	244	2870017	25765	6354	100213	503	55.24	17.5	AmI
V1.UC52-1	human.EU	174	2855958	44887	11196	162191	506	54.96	52.8	AmI
V1.UC55-4	human.EU	147	2727873	46930	11722	152375	509	55.53	30.9	AmI
V1.UC58-4	human.EU	106	2789340	105057	19745	178219	502	55.49	61	AmI
