# Supplementary material for: Genome sequencing of 39 Akkermansia muciniphila isolates reveals its population structure, genomic and functional diverisity, and global distribution in mammalian gut microbiotas
Source: BMC Genomics. 2017 Oct 18;18:800. doi: 10.1186/s12864-017-4195-3 (PMC5648452; doi:10.1186/s12864-017-4195-3)
Supplement: Supplementary file 4 — Candidate horizontal gene transfer events identified from A. muciniphila genomes. (XLSX 11 kb) [file 12864_2017_4195_MOESM4_ESM.xlsx]

## Sheet: Table S3
Table S3| Candidate horizontal gene transfer events identified from A. muciniphila genomes.
LGT event ID	Number of genes	Occurring strains	Phylogroup	Latest taxa	% Similarity (range)	% Similarity (average)	Functional summary
1	9	GP01	AmI	Bacteroides gallinarum, Bacteroides finegoldii, Bacteroides fragilis, etc.	85.92-90.80	86.95	prophage, including 1 helicase, 1 phage integrase, 1 transposase and 1 antibiotic resistance gene
2	11	GP05, GP14, GP36, GP38	AmI	Peptostreptococcaceae bacterium AS15, Veillonella ratti, etc.	96.39-100	99.42	transposable element
3	8	GP10, GP11, GP25	AmII	Erysipelotrichaceae bacterium 2_2_44A, Dorea formicigenerans, Roseburia intestinalis	94.97-100	96.86	transposable element, including 1 mobilization protein
4	7	GP14, GP27	AmI	Bacteroides massiliensis	86.88-97.29	93.42	transposable element, including 1 phage integrase and 1 antibiotic resistance gene
5	2	GP16, GP20,GP28, GP29	AmI	Bifidobacterium longum	100	100	unknown function
6	14	GP19, GP27, GP40	AmI	Bacteroides dorei, Bacteroides fragilis, etc.	90.39-100	96.56	transposable element, including 1 integrase, 2 mobilization proteins and 1 antibiotic resistance gene
7	8	GP28	AmI	Lachnospiraceae bacterium 2_1_58FAA, Tyzzerella nexilis, etc.	97.76-100	98.69	transposable element, including 1 mobilization protein
8	8	GP36	AmI	plasmid pRSF1010 (Salmonella enterica)	99.91-100	99.97	transfered from plasmid, including 3 antibiotic resistance genes
9	16	GP38	AmI	Lachnospiraceae bacterium 3_1_46FAA, Lachnospiraceae bacterium oral taxon 82, Clostridium scindens, Marvinbryantia formatexigens, etc.	85.01-96.33	87.58	prophage, including 1 conjugal transfer protein, 1 integrase and 2 mobilization proteins
10	4	GP38	AmI	Peptoclostridium difficile	98.31-100	99.34	unknown function
